# Supplementary material for: Identification of Gut Microbiota Affecting Fiber Digestibility in Pigs
Source: Curr Issues Mol Biol. 2022 Sep 30;44(10):4557–69. doi: 10.3390/cimb44100312 (PMC9600093; doi:10.3390/cimb44100312)
Supplement: Supplementary file 1 [file cimb-44-00312-s001.zip]

Archive with 1 entries (1 files):
- cimb-1905843-supplementary.pdf
